# Supplementary material for: The Influence of Different Sustainable Silk-Based Fillers on the Thermal and Mechanical Properties of Polylactic Acid Composites
Source: Polymers (Basel). 2022 Nov 18;14(22):5016. doi: 10.3390/polym14225016 (PMC9695667; doi:10.3390/polym14225016)
Supplement: Supplementary file 1 [file polymers-14-05016-s001.zip]

Archive with 1 entries (1 files):
- polymers-2049779-supplementary.pdf
